# Supplementary material for: Nutraceutical Difference between Two Popular Thai Namwa Cultivars Used for Sun Dried Banana Products
Source: Molecules. 2022 Sep 2;27(17):5675. doi: 10.3390/molecules27175675 (PMC9458235; doi:10.3390/molecules27175675)
Supplement: Supplementary file 1 [file molecules-27-05675-s001.zip]

Archive with 1 entries (1 files):
- molecules-1883000-supplementary.pdf
